# Supplementary material for: Optimized pipeline of MuTect and GATK tools to improve the detection of somatic single nucleotide polymorphisms in whole-exome sequencing data
Source: BMC Bioinformatics. 2016 Nov 8;17(Suppl 12):27–35. doi: 10.1186/s12859-016-1190-7 (PMC5123378; doi:10.1186/s12859-016-1190-7)
Supplement: Additional file 1: — Supplementary information. A.xls file including supplementary tables. (XLS 25 kb) [file 12859_2016_1190_MOESM1_ESM.xls]

## Sheet: TableS1
AML Samples
Tumor sample	Normal Sample
a1010d	a1010s
a1015d	a1015s
a1024d	a1024s
a1025d	a1025s
b1001d	b1001s
b1006d	b1006s
b1014d	b1014s
b1026d	b1026s
b1028d	b1028s
b1034d	b1034s
b1041d	b1041s
b2002d	b2002s
b2004d	b2004s
b2005d	b2005s
b2007d	b2007s
b2008d	b2008s
b2009d	b2009s
b2023d	b2023s
b2030d	b2030s
b2031d	b2031s
b2033d	b2033s
b2035d	b2035s
b2036d	b2036s
b2038d	b2038s
b2039d	b2039s
b2040d	b2040s
b2042d	b2042s
b2043d	b2043s
b2045d	b2045s
c0017d	c0017s
c0018d	c0018s
c0022d	c0022s
c0046d	c0046s
d0027d	d0027s
n0187d	n0187s
n0195d	n0195s
n6364d	n6364s

## Sheet: TableS2
AML Coverages
Sample	Coverage
a1010d	79.1845
a1010s	94.934
a1015d	105.3
a1015s	52.12
a1024d	146.722
a1024s	63.2225
a1025s	79.1658
b1001d	99.3448
b1001s	75.5128
b1006d	68.8389
b1006s	65.7441
b1014d	118.81
b1014s	55.87
b1026d	106.217
b1026s	67.5844
b1028d	124.079
b1028s	68.94
b1034d	95.1533
b1034s	71.5109
b1041d	80.6345
b1041s	40.84
b2002d	72.0449
b2002s	26.5089
b2004d	68.1374
b2004s	38.8001
b2005d	69.9846
b2005s	78.1976
b2007d	78.4912
b2007s	60.3875
b2008d	109.535
b2008s	81.689
b2009d	115.836
b2009s	58.9
b2023d	106.21
b2023s	80.2769
b2030d	135.702
b2030s	67.2606
b2031d	87.4257
b2031s	73.5731
b2033d	110.658
b2033s	63.9993
b2035d	46.8981
b2035s	30.29
b2036d	76.5169
b2036s	41.7607
b2038s	32.9551
b2039d	63.5275
b2039s	30.6772
b2040d	48.33
b2040s	27.3306
b2042d	50.2
b2042s	30.4333
b2043d	82.9677
b2043s	47.77
b2045d	96.6752
b2045s	33.2993
c0017d	60.52
c0017s	54.01
c0018d	118.56
c0018s	82.5
c0022d	40.15
c0022s	73.52
c0046d	43.85
c0046s	39.47
d0027d	162.909
d0027s	62.0203
n0187s	64.2312
n0195d	62.3265
n6364d	71.6454
n6364s	33.6279
Average	72.176
Std	29.5959

## Sheet: TableS3
ALL Samples
Tumor Sample	Normal Sample
00928d	00928s
00889d	00889s
00994d	00994s
006mjd	006mjs
007tkd	007tks
008pbd	008pbs
0011ltd	0011lts
01059d	01059s
01061d	01061s
01067d	01067s
01079d	01079s
01076d	01076s
003fkd	003fks
004pjd	004pjs
0010jnd	0010jns
00808d	00808t
00798d	00798t
11232d	11232t
16661d	16661t
30836d	30836t
25171d	25171t
13921d	13921t
10601d	10601t
24631d	24631t
41761d	41761t
33121d	33121t
10861d	10861t
85112d	85112t
02903d	02903t
07298d	07298t
12572d	12572t
34070d	34070t
48471d	48471t
98978d	98978t
11876d	11876t
11950d	11950t
01833d	01833t
005djd	005djl
01082l	01082s
00963l	00963s
00461l	00461s

## Sheet: TableS4
ALL Coverages
Sample	Coverage
0010jnd	137.37
0010jns	98.1542
0011ltd	121.644
0011lts	144.288
003fkd	124.717
003fks	102.227
00461l	120.985
00461s	110.875
004pjd	148.666
004pjs	137.9
005djd	118.635
005djl	103.187
006mjd	140.464
006mjs	122.977
00798d	127.933
00798t	116.107
007tkd	171.057
007tks	60.8271
00808d	119.513
00808t	138.265
00889d	98.3092
00889s	83.5786
008pbd	195.289
008pbs	62.1872
00928d	80.0056
00928s	91.3842
00963l	144.494
00963s	124.144
00994d	122.672
00994s	77.2503
01059d	61.5454
01059s	60.6118
01061d	143.518
01061s	128.775
01067d	76.7987
01067s	57.6999
01076d	134.96
01076s	139.031
01079d	59.6599
01079s	65.1632
01082l	139.256
01082s	126.876
01833d	135.787
01833t	123.127
02903d	116.142
02903t	131.853
07298d	132.964
07298t	142.716
10601d	127.222
10601t	132.138
10861d	100.13
10861t	127.389
11232d	49.0957
11232t	125.493
11876d	134.485
11876t	147.468
11950d	134.551
11950t	178.079
12572d	132.032
12572t	131.694
13921d	126.43
13921t	136.601
16661d	96.5948
16661t	107.327
24631d	108.546
24631t	128.743
25171d	115.187
25171t	74.6508
30836d	123.612
30836t	117.866
33121d	138.735
33121t	136.226
34070d	141.153
34070t	132.7
41761d	154.76
41761t	129.727
48471d	142.818
48471t	136.677
85112d	107.697
85112t	134.782
98978d	125.411
98978t	128.71
Average	119.345
Std	28.4477

## Sheet: TableS5
Gist Samples (SRA acession numbers)
Normal sample	Tumor Sample
SRR1299146	SRR1299147
SRR1299145	SRR1299144
SRR1299141	SRR1299140
SRR1299139	SRR1299138
SRR1299137	SRR1299136
SRR1299135	SRR1299134
SRR1299133	SRR1299132
SRR1299131	SRR1299130

## Sheet: TableS6
GIST Coverages
Sample (SRA acession number)	Coverage
SRR1299146	70.3078
SRR1299147	78.4114
SRR1299145	82.4663
SRR1299144	70.2775
SRR1299141	84.9887
SRR1299140	84.4754
SRR1299139	68.6652
SRR1299138	61.4344
SRR1299137	74.1746
SRR1299136	75.2262
SRR1299135	69.1128
SRR1299134	78.2322
SRR1299133	77.9097
SRR1299132	72.1118
SRR1299131	87.4723
SRR1299130	83.9246
Average	76.1994
Std	7.30411

## Sheet: TableS7
LA Samples (SRA acession numbers)
Tumor Sample	Normal Sample
ERR166339	ERR160136
ERR166338	ERR160124
LA: Lung Adenorcarcinoma

## Sheet: TableS8
LA Coverages
Sample (SRA acession number)	Coverage
ERR166339	159.228
ERR160136	71.3048
ERR166338	211.298
ERR160124	91.0354
Average	133.216
Std	64.2537
LA: Lung adenocarcinoma
